# Supplementary material for: Electrocatalytic Degradation of Phenolic Wastewater Using a Zero-Gap Flow-Through Reactor Coupled with a 3D Ti/RuO2-TiO2@Pt Electrode
Source: Molecules. 2024 Mar 6;29(5):1182. doi: 10.3390/molecules29051182 (PMC10934669; doi:10.3390/molecules29051182)
Supplement: Supplementary file 1 [file molecules-29-01182-s001.zip]

Archive with 1 entries (1 files):
- molecules-2876260-supplementary.pdf
